# Supplementary material for: Dogs Can Be Reservoirs of Escherichia coli Strains Causing Urinary Tract Infection in Human Household Contacts
Source: Antibiotics (Basel). 2023 Aug 1;12(8):1269. doi: 10.3390/antibiotics12081269 (PMC10451620; doi:10.3390/antibiotics12081269)
Supplement: Supplementary file 1 [file antibiotics-12-01269-s001.zip]

Archive with 1 entries (1 files):
- antibiotics-2470783-supplementary.pdf
